# Supplementary material for: Synthesis and Performance of Double-Chain Quaternary Ammonium Salt Glucosamide Surfactants
Source: Molecules. 2022 Mar 26;27(7):2149. doi: 10.3390/molecules27072149 (PMC9000696; doi:10.3390/molecules27072149)
Supplement: Supplementary file 1 [file molecules-27-02149-s001.zip]

Archive with 1 entries (1 files):
- molecules-1577205-supplementary.pdf
